# Supplementary material for: µ-Crystallin Is Associated with Disease Outcome in Head and Neck Squamous Cell Carcinoma
Source: J Pers Med. 2021 Dec 8;11(12):1330. doi: 10.3390/jpm11121330 (PMC8703347; doi:10.3390/jpm11121330)
Supplement: Supplementary file 1 [file jpm-11-01330-s001.zip]

Archive with 1 entries (1 files):
- jpm-1469851-supplementary.pdf
